# Supplementary material for: Systematic genome-wide and expression analysis of RNA-directed DNA methylation pathway genes in grapes predicts their involvement in multiple biological processes
Source: Front Plant Sci. 2022 Dec 9;13:1089392. doi: 10.3389/fpls.2022.1089392 (PMC9780290; doi:10.3389/fpls.2022.1089392)
Supplement: Supplementary file 1 [file Table_1.xls]

## Sheet: Sheet1
Table S1. The primer sequences used for qRT-PCR amplification
Gene name	Forward primer (5'->3')	Reverse primer (5'->3')
VvSHH1a	ATAGGATGGAAAGAGGTGCG	TTCTGACATGGGTGCTTCTG
VvCLSY2	TGACAATGTGTGGGCCTTAG	ACAAGTAGCTCACCAGGAACG
VvNRPD2b	AGTTACTTCGCCCGTCCTTAG	CAGTCTCACAGTATTCCCCCAC
VvRDM4	TTTGTGCAACATTTGGAGACTG	TAAAAGTGTGCCTTCGCTCAT
VvRRP6L1b	TTCAACCCGTCTTTGCTAATC	TGACAACACCTCACACGCC
VvDRD1a	TGCGTATATGTGCACGGATT	AGAGTAAGAAGGCCAGGCTGT
VvDRD1e	GGGTGAATGTGAACTCTGTGC	AACTTGCTCCCTCGGCTG
VvIDN2a	CAGCCTCTAATAGTGAAGGAACG	ATACCGATGTGAGCACGACC
VvHEN1	AGAGGACAGAATGGAGCAGG	GGTAAACTTCCAGAGCCACAT
VvDCL4	TCATCCGAGGACAATAGCG	ATAGAGCCACTGTAGGAGCAAG
VvRDR1a	AGACCTCACCCAAACGAATG	ATAACTTTGCGAGCTCTGTGC
VvRDR6	ATTTGGTGCTGATAAGGTTCC	CCCTCTTCACTTTATACTGTCCC
VvAGO3a	GGGTATCATTGACAGTTTTGGC	CCCCTGGCATTTGTCCTTAT
VvAGO3b	CAACAGGCAGAATACCAATCAG	TTACCGTAGCACAGGGAAAAC
VvAGO5a	CCTGATTTGACAGATAGGAGTGG	AACTATGGAGACAGAGCGGGT
Actin	GATTCTGGTGATGGTGTGAGT	GACAATTTCCCGTTCAGCAGT
