# Supplementary material for: Systematic genome-wide and expression analysis of RNA-directed DNA methylation pathway genes in grapes predicts their involvement in multiple biological processes
Source: Front Plant Sci. 2022 Dec 9;13:1089392. doi: 10.3389/fpls.2022.1089392 (PMC9780290; doi:10.3389/fpls.2022.1089392)
Supplement: Supplementary file 2 [file Table_2.xlsx]

## Sheet: sheet 1
Table S2. Synteny blocks of RdDM genes within grape genome.
ID	region 1 (Grape)			region 2 (Grape)			genes in the synteny region		Ka	Ks	Ka/Ks	Selection Pressure
	Chr	Start	Stop	Chr	Start	Stop	gene 1	gene 2				Selection Pressure
15	11	2760901	4385728	5	4868680	6756137	VvAGO10b	VvAGO10a	0.1548	2.0631	0.0750327	Purifying selection
22	13	2387669	4405198	6	5064960	6899031	VvIDN2a	VvIDN2b	0.3196	1.8682	0.171074	Purifying selection
108	6	17904724	19451253	8	17534684	18973771	VvAGO5a	VvAGO5b	0.3339	1.5047	0.221905	Purifying selection
127	9	738872	3378447	4	69281	1708632	VvSHH1a	VvSHH1b	0.3237	0.9668	0.334816	Purifying selection
