# Supplementary material for: Systematic genome-wide and expression analysis of RNA-directed DNA methylation pathway genes in grapes predicts their involvement in multiple biological processes
Source: Front Plant Sci. 2022 Dec 9;13:1089392. doi: 10.3389/fpls.2022.1089392 (PMC9780290; doi:10.3389/fpls.2022.1089392)
Supplement: Supplementary file 3 [file Table_3.xlsx]

## Sheet: 与拟南芥
Table S3. Synteny blocks of RdDM genes between grape and Arabidopsis genome
ID	region 1 (Arabidopsis)			region 2 (Grape)			genes in the synteny region		Ka	Ks
	Chr	Start	Stop	Chr	Start	Stop	gene 1	gene 2
599	5	23915530	24015071	6	5358706	6084644	AT5G59390	VvIDN2b	0	0
517	5	1536226	1731021	13	195175	1795013	AT5G05410	VvCLSY2	0	0
516	5	23915530	23999793	13	2679309	3294047	AT5G59390	VvIDN2a	0.5108	2.2688
407	4	10931493	11286767	10	8790411	11932348	AT4G20910	VvHEN1	0.4145	1.4026
380	3	21199488	21428253	8	21237910	22372711	AT3G57300	VvDRD1f	0.1952	1.8829
334	3	7912905	8285081	5	4894750	7507755	AT3G22680	VvRDM1	0.3327	2.4447
283	3	3401078	3523001	13	191856	1809164	AT3G11020	VvCLSY2	0.7088	2.6206
228	2	12029997	13011063	6	3142691	9133237	AT2G30280	VvRDM4	0.3765	1.5559
211	2	6277802	6714052	3	6356814	6178237	AT2G15400	VvNRPE3B	0.1513	1.1703
210	2	8998686	9182356	3	24426	1896304	AT2G21450	VvDRD1a	0	0
208	2	7097280	7182193	3	24426	704571	AT2G16390	VvDRD1a	0.3898	1.93
185	2	16700510	17021315	13	185617	1775361	AT2G40340	VvCLSY2	0.5409	1.6438
176	2	13757593	13965472	12	5449744	6476560	AT2G32415	VvRRP6L1b	0.2391	1.5398
169	2	8383856	8689476	11	1395349	3105908	AT2G19910	VvRDR3	0.4264	2.075
166	2	498025	563233	1	18125931	19145392	AT2G02090	VvDRD1g	0.1601	2.4303
116	1	23331676	23664677	2	2793848	4250807	AT1G63020	VvNRPD1	0	0
58	1	5928	165517	15	16525577	18341948	AT1G01040	VvDCL1	0.1761	1.9977
42	1	907642	977761	12	4693131	5136194	AT1G03750	VvDRD1c	0	0
18	1	5019955	5209915	1	4095417	6418730	AT1G14790	VvRDR1b	0.2666	2.5091
